# Supplementary material for: Oncogenic Transformation of Dendritic Cells and Their Precursors Leads to Rapid Cancer Development in Mice
Source: J Immunol. 2015 Oct 12;195(10):5066–76. doi: 10.4049/jimmunol.1500889 (PMC4635568; doi:10.4049/jimmunol.1500889)
Supplement: Data Supplement [file JI_1500889.zip]

Archive with 2 entries (2 files):
- JI_1500889_Supplemental_Figures_1.pdf
- manifest.xml
