# Supplementary material for: Oncogenic Transformation of Dendritic Cells and Their Precursors Leads to Rapid Cancer Development in Mice
Source: J Immunol. 2015 Oct 12;195(10):5066–76. doi: 10.4049/jimmunol.1500889 (PMC4635568; doi:10.4049/jimmunol.1500889)
Supplement: Data Supplement [file JI_1500889.zip › manifest.xml]

<?xml version="1.0" encoding="ISO-8859-1"?>
<!DOCTYPE datasupp PUBLIC "-//HIGHWIRE//DTD HighWire Data Supplement Manifest//EN" "http://schema.highwire.org/public/hwx/ds/datasupplement_manifest.dtd">
<datasupp sitecode="jimmunol">
<resource type="doi">10.4049/jimmunol.1500889</resource>
<linktext>Data Supplement</linktext>
<datasupp_id_string>Supplemental</datasupp_id_string>
<title>Data Supplement</title>
<description>
</description>
<file>
<filename>JI_1500889_Supplemental_Figures_1.pdf</filename>
<linktext>Supplemental Figures 1 (PDF)</linktext>
<item_id_string>Supplemental_PDF1</item_id_string>
<description>
</description>
</file>
</datasupp>
